# Supplementary material for: Modelling Lactation Curves for Dairy Sheep in a New Zealand Flock
Source: Animals (Basel). 2023 Jan 19;13(3):349. doi: 10.3390/ani13030349 (PMC9913856; doi:10.3390/ani13030349)
Supplement: Supplementary file 1 [file animals-13-00349-s001.zip]

Archive with 1 entries (1 files):
- animals-2124017-supplementary.pdf
